# Supplementary material for: Loss of E-cadherin is causal to pathologic changes in chronic lung disease
Source: Commun Biol. 2022 Oct 29;5:1149. doi: 10.1038/s42003-022-04150-w (PMC9617938; doi:10.1038/s42003-022-04150-w)
Supplement: Supplementary file 5 — Supplementary Data 1 [file 42003_2022_4150_MOESM5_ESM.xlsx]

## Sheet: Fig. 1
	Fig. 1C			Fig. 1E			Fig. 1F				Fig. 1G				Fig. 1H				Fig. 1J			Fig. 1L						Fig. 1M								Fig. 1N								Fig. 1O
	Cdh1fl/fl			Cdh1fl/fl			Cdh1fl/fl				Cdh1fl/fl				Cdh1fl/fl				Top panel			Left panel			Right panel			Left panel				Right panel				Left panel				Right panel				Left panel				Right panel
	Ctrl	Cre		Ctrl	Cre		NI	Ctrl	Cre		NI	Ctrl	Cre		NI	Ctrl	Cre
	1.79435	0.751982		39.545	67.5869		0.874808	0.863429	0.946422		0.0774859	0.113868	0.131941		0.0521812	0.046142	0.050653		Cdh1fl/fl			Cdh1fl/fl			Cdh1fl/fl			Cdh1fl/fl				Cdh1fl/fl				Cdh1fl/fl				Cdh1fl/fl				Cdh1fl/fl				Cdh1fl/fl
	1.20094	0.412311		30.21	53.7621		0.815013	0.87046			0.171831	0.114189			0.0402944	0.053355			Ctrl	Cre		Ctrl	Cre		Ctrl	Cre		NI	Ctrl	Cre		NI	Ctrl	Cre		NI	Ctrl	Cre		NI	Ctrl	Cre		NI	Ctrl	Cre		NI	Ctrl
	0.682892	0.629958		39.6584	64.6698		0.736292	0.866853	0.968935		0.115714	0.084191	0.078358		0.0387661	0.049852	0.056978		1.57993	0.507351		20.7562	45.6881		40.765	49.4738		1.02563	0.983104	1.1689			1.2366	1.35619		0.0930932	0.0804422	0.215277			0.0869768	0.131327		0.0624989	0.0582008	0.0664619			0.070802
	0.974513	0.733508		35.4428	42.9104		0.851447	0.948651	0.986808		0.0864592	0.123824	0.081333		0.0482088	0.053728	0.055562		1.71012	0.515669		30.7958	41.9753		49.8433	50.8488		1.17875	0.947661	1.26549		1.18982	1.23755	1.33861		0.103002	0.108239	0.136654		0.103562	0.131915	0.140874		0.0713255	0.0563674	0.0776867		0.0751839	0.0685419
	0.748964	0.259		28.5218	65.2622		0.83452	0.951758	0.990113		0.145348	0.105543	0.117314		0.044399	0.047759	0.05546		0.713395	0.386289		31.5325	47.0441		33.1922	65.8734		1.02487	1.23993	1.08994		1.08327	1.25804	1.29562		0.0725909	0.0928082	0.131915		0.0917872	0.0678631	0.150552		0.0600454	0.0770736	0.0602798		0.0661204	0.0727231
	0.598334	0.626524		32				0.95973				0.147438				0.053316			0.77462	0.5561		32.4981	64.6807		43.7983	57.9113		1.01648	0.98525	1.35619		1.19147	1.26368	1.32575		0.0794676	0.109289	0.131327		0.0921219	0.0751055	0.107452		0.0627435	0.0534946	0.0793225		0.0767471	0.0712985
				47.7986					1.11953				0.076475				0.067756		0.659141	0.496993		35.1643	48.7541			97.5883		1.036	1.2366	1.33861		1.12896	1.24072	1.37766		0.0954621	0.0869768	0.140874		0.0992955	0.117415	0.173569		0.0652604	0.070802	0.0754389		0.0665106	0.0707796
				27.4397					1.22309				0.118736				0.071879		0.5628	0.418981						52.9183			1.23755	1.29562		1.11061		1.28954			0.100117	0.0678631		0.0510278		0.139953			0.0685419	0.0807743		0.0703465
																										91.8247			1.25804	1.32575				1.3698			0.150552	0.107452				0.102269			0.0727231	0.0814019
																													1.26368	1.37766				1.286			0.0751055	0.173569				0.155962			0.0712985	0.0811647
																													1.24072	1.28954							0.117415	0.139953							0.0707796	0.0757262
																														1.3698								0.102269								0.0800391
																														1.286								0.155962								0.0724701
Median	0.861738	0.628241		33.7214	64.6698		0.83452	0.909555	0.98846		0.115714	0.114029	0.0993235		0.044399	0.051584	0.05627		0.744008	0.502172		31.5325	47.0441		42.2816	57.9113		1.02563	1.23755	1.29562		1.12896	1.24072	1.33218		0.0930932	0.100117	0.136654		0.0921219	0.0869768	0.140414		0.0627435	0.0707796	0.0776867		0.0703465	0.070802
																			Bottom panel
																			Cdh1fl/fl
																			Ctrl	Cre
																			0.992395	0.568724
																			1.49504	0.53582
																			0.835813	0.47959
																			0.558169	0.676792
																			1.15754	0.61196
																			0.961043	0.463138
																		Median	0.976719	0.552272
[truncated: 1 more columns]

## Sheet: Fig. 2
	Fig. 2A				Fig. 2B				Fig. 2C				Fig. 2E			Fig. 2F			Fig. 2G			Fig. 2H			Fig. 2J
	Cdh1fl/fl				Cdh1fl/fl				Cdh1fl/fl				Cdh1fl/fl			Cdh1fl/fl-SpcCre			Cdh1fl/fl-SpcCre			Cdh1fl/fl-SpcCre			Cdh1fl/fl-SpcCre
	AgerWT	AgerCre	AgerCre		AgerWT	AgerCre	AgerCre		AgerWT	AgerCre	AgerCre		AgerCre	AgerCre		ND	TAM		ND	TAM		ND	TAM		ND	TAM
	TAM	ND	TAM		TAM	ND	TAM		TAM	ND	TAM		ND	TAM		0.869982	1.29582		0.0442997	0.0767307		0.147072	0.155226		28.3513	46.5039
	0.869768	0.906265	0.751027		0.0456704	0.0467202	0.0389233		0.0912068	0.107682	0.0841524		36.7815	42.0695		0.881255	1.16825		0.0454076	0.0625747		0.107101	0.13553		34.115	58.2075
	0.968887	0.927045	0.618048		0.0502668	0.0470425	0.0321236		0.123531	0.127852	0.0758443		34.5745	50.0687		1.03311	1.12849		0.0533418	0.0593095		0.136205	0.111648		24.1862	52.0069
	0.834135	0.895423	0.702074		0.0431991	0.0443942	0.0360812		0.0880514	0.123829	0.0811671		37.6045	30.2661		0.699321	1.27973		0.030256	0.0754708		0.117398	0.114093		34.2151	59.7692
	0.925428	0.859444	0.685356		0.0477882	0.0457112	0.0354736		0.0724591	0.112904	0.0799777		39.9894	38.9127		0.676929	0.861823		0.0329532	0.0431091		0.101797	0.155691		41.2538	62.2761
	0.933204	0.805022	0.696115		0.0504119	0.0419905	0.0381474		0.080677	0.112786	0.087917		48.0629	37.033		0.862474	0.923598		0.0433854	0.0462774		0.1458	0.120823			63.5182
	0.811539		0.677199		0.0442589		0.0346092		0.0936868		0.0875134					0.715337	0.843225		0.0359024	0.0423533		0.13898	0.0987219			67.9556
			0.717316		0.0323147		0.0370724				0.0849202					0.765066	0.880037		0.0361581	0.0476148		0.131284	0.12639
	1.12777		0.774726				0.0399364		0.122931		0.085696					0.714621	0.903802		0.0355964	0.0480668		0.116383	0.137971
			0.825404				0.0430222				0.106285					0.734047	0.870462		0.0339263	0.0454594		0.0991062	0.128673
			0.715064				0.0365188				0.0766503					0.692145	0.919787		0.0338426	0.0475264		0.125747	0.121495
			0.852569				0.0440272				0.0580236					0.759183	0.862347		0.0372133	0.0418434		0.163125	0.109014
			0.848482				0.047881				0.0861719					0.866977	0.804698		0.0448287	0.041842		0.111719	0.087315
			0.804126				0.0437088				0.130909					0.774663			0.0373163			0.0896806
Median	0.925428	0.895423	0.717316		0.0456704	0.0457112	0.0381474		0.0912068	0.112904	0.0849202		37.6045	38.9127		0.762124	0.903802		0.0366857	0.0475264		0.121572	0.121495		34.115	59.7692

## Sheet: Fig. 3
	Fig. 3B			Fig. 3C			Fig. 3E			Fig. 3F			Fig. 3H
	Cdh1fl/fl			Cdh1fl/fl			Cdh1fl/fl-SpcCre			Cdh1fl/fl-SpcCre			Normal		COPD
	Ctrl	Cre		Ctrl	Cre		ND	TAM		ND	TAM		GFP	shCDH1	GFP	CDH1
	1.22951	0.277344		0.832908	0.252362		1.05805	0.709898		2.07681	0.736166		1.25353	0.105317	0.165135	0.677354
	2.3236	0.332364		2.44066	0.637271		1.54467	0.572302		0.943922	0.486439		0.959235	0.0860368	0.248539	0.733978
	0.929106	0.288522		0.737769	0.657371		0.849439	1.14772		1.00414	0.981053		0.787231	0.79677	0.208712	0.665515
	1.78437	0.217545		2.41542	0.153539		0.980466	0.50378		0.928554	0.396081		1.61934	0	0	0.170449
	0.347448	0.388173		0.448222	0.251581		0.911662	0.668249		1.26934	0.494315		0.886357	0	0	0.392053
	0.353557	0.0922956		0.342476	0.0644306								0.494304	0.494304	0	0.153407
	0.21742	0.388173		0.331533	0.251581		1.17487	0.336925		1.13273	0.363451
	0.814993	0.353557		0.451014	0.342476		0.775595	0.572767		0.585632	0.549521
							1.25476	0.417227		0.948117	0.463043
							0.846992	0.518446		0.644174	0.539805
							0.603493	0.394537		0.466578	0.494867
Median	0.87205	0.310443		0.594392	0.251972		0.946064	0.545374		0.94602	0.494591		0.922796	0.0956767	0.0825677	0.528784

## Sheet: Fig. 5
	Fig. 5A				Fig. 5B				Fig. 5C				Fig. 5E			Fig. 5F																							Fig. 5H
	Cdh1fl/fl				Cdh1fl/fl				Cdh1fl/fl				Cdh1fl/fl				Cdh1fl/fl																						Cdh1fl/fl
	Foxj1CreWT	Foxj1CreHet	Foxj1CreHet		Foxj1CreWT	Foxj1CreHet	Foxj1CreHet		Foxj1CreWT	Foxj1CreHet	Foxj1CreHet		Foxj1CreHet	Foxj1CreHet		Methacholine	Foxj1CreWT - TAM					Foxj1CreHet - ND						Foxj1CreHet - TAM											Scbg1a1Cre - ND					Scbg1a1Cre - TAM
	TAM	ND	TAM		TAM	ND	TAM		TAM	ND	TAM		ND	TAM		0	1	1	1	1	1	1	1	1	1	1	1	1	1	1	1	1	1	1	1	1		0	1	1	1	1	1	1	1	1	1	1	1
	1.18486	0.804544	0.875151		0.0622015	0.0383873	0.046369		0.135075	0.105686	0.0985439		38.3467	49.1099		3	1.45033	1.39465	1.57604	1.22743	1.30871	1.32222	1.3991	1.25125	1.16374	1.08918	1.03426	1.70897	1.6767	2.65201	1.39894	1.49229	1.54944	1.00545	1.06473	1.06726		3	1.87097	1.45621	1.93578	1.8447	1.69678	1.35083	1.41946	1.52885	1.74808	1.42764	1.91691
	1.12693	1.22106	0.938692		0.0522022	0.0672356	0.0561336		0.0991275	0.148506	0.123468		48.8224	32.4012		30	5.68718	5.59367	8.38989	4.32056	4.93436	5.03442	6.15082	4.90378	6.0045	7.62983	6.08124	9.15763	11.3914	11.7111	9.56948	14.3381	10.1264	7.11491	9.67728	8.18745		30	15.0193	8.45653	14.6554	10.2928	8.22704	7.31279	6.72827	9.61428	7.95526	7.25199	12.1795
	1.15029	1.17036	0.965046		0.0584882	0.0639394	0.045797		0.165011	0.172885	0.135117		37.0439	48.0057
	0.750815	1.4425	1.11811		0.0296181	0.069	0.0631179		0.0664534	0.1438	0.154115		40.2435	29.9358
	0.939136	1.064	1.04989		0.0457965	0.0479	0.0602171		0.115702	0.1609	0.13473		40.2661	40.7709
	1.40025		0.778059		0.0700151		0.0390254		0.167252		0.105847			37.2281
Median	1.13861	1.17036	0.951869		0.0553452	0.0639394	0.0512513		0.125388	0.148506	0.129099		40.2435	38.9995
[truncated: 6 more columns]

## Sheet: Fig. 6
	Fig. 6A			Fig. 6B			Fig. 6C			Fig. 6D			Fig. 6E			Fig. 6F			Fig. 6G			Fig. 6H			Fig. 6I
	Cdh1fl - Ad5CMV			Cdh1fl - Ad5CMV			Cdh1fl - Ad5CMV			Cdh1fl - Ad5CMV			Normal			Normal			Normal			Normal			Normal
	Ctrl	Cre		Ctrl	Cre		Ctrl	Cre		Ctrl	Cre		GFP	shCDH1		GFP	shCDH1		GFP	shCDH1		GFP	shCDH1		GFP	shCDH1
	1.15822	0.601176		0.888722	0.477534		542.453	305.387		11.14	12.49		0.963727	0.271788		1.17635	0.437631		651.333	494.333		0.866667	1.43333		7.23562	19.1081
	0.786994	0.482689		1.11128	0.254789		512.587	293.813		8.613	18.75		1.12548	0.298502		0.849472	0.448027		663.167	468		0.633333	1		9.24953	33.9327
	1.61417	0.555138		0.943641	0.325709		561.12	402.453		8.728	17.353		0.921953	0.157026		0.974178	0.406431		659	509.5		1.03333	1.16667		10.7458	35.834
	0.952692	0.599674		1.05636	0.170793		546.187	422.613		10.149	12.697			0.187742		1.05463	0.35806		735.5	488.5		1.1	1.76667		7.12742	32.8429
	1.02237						368	208		8.45	10.135		1.01193	0.502471		0.989115	0.614206		532.833	421.667		1	1.7		12.7517	16.4913
	1.02669						358	230		10.145	11.17		0.981535	0.52031		0.956255			516	505.667		1.36667	1.1		14.3158	22.1745
							422	267					1.0068	0.618757
							399	213
								205
								225
								216
								202
								216
Median	1.02453	0.577406		1	0.290249		467.293	225		9.4365	12.5935		0.994168	0.298502		0.981647	0.437631		655.167	491.417		1.01667	1.3		9.99767	27.5087

## Sheet: Fig. 7
	Fig. 7A				Fig. 7B				Fig. 7C				Fig. 7D				Fig. 7E				Fig. 7F				Fig. 7G				Fig. 7H				Fig. 7I				Fig. 7J				Fig. 7K				Fig. 7L				Fig. 7M
	Normal	COPD			Normal	COPD			Normal	COPD			Normal	COPD			Normal	COPD			Normal	COPD			Normal	COPD			Normal	COPD			Normal	COPD			Normal	COPD			Normal	COPD			Cdh1Oe				Cdh1Oe
		GFP	CDH1			GFP	CDH1			GFP	CDH1			GFP	CDH1			GFP	CDH1			GFP	CDH1			GFP	CDH1			GFP	CDH1			GFP	CDH1			GFP	CDH1			GFP	CDH1		Air + GFP	GFP + CS	GFP + CS+ Cre		Air + GFP
	932.213		641.3		5.17218	17.994	6.522		0.79636	0.1944	0.612337		0.794634	0.594723	1.19594		0.871418	1.07693	1.20548		0.437241	0.391249	1.74382		0.801898	0.472918	1.42854		0.851348	2.49579	2.05715		0.631975	0.395991	1.66969		1.84056	0.312543	0.728809		0.879463	1.04636	1.36086		1.26168	6.53271	1.90654		2.9914
	1566.51	447.7	718.3		4.27377	26.717	3.4216		1.15965	0.313046	0.81165		0.988753	0.630985	1.02728		0.829262	0.579003	0.84837		1.29759	0.652831	1.43338		0.661773	0.124656	2.65007		0.945262	2.09067	1.18927		1.10287	0.579619	1.4011		0.571645	0.434777	0.699792		0.677088	0.874711	1.12892		0.925234	7.03738	2.63551		3.17535
	1049.07		657.8		4.0481	40.687	1.897		0.86738	0.118144	0.814703		1.10642	0.574045	1.372		1.12181	0.669899	1.32807		1.79128	1.04876	2.19034		1.68296	0.716289	0.788782		1.24263	3.3302	1.6182		1.63504	0.957035	1.80891		0.823085	0.491761	0.888452		1.49465	1.10148	1.72337		0.813084	5.52336	2.94393		4.06923
	1187.2	347.6	610.5		3.66485				1.11232	0.114324	1.16073		1.15034	0.355078	0.993006		1.23357	0.503253	1.11063		0.983957	1.03366	1.6412		1.11969	0.402937	2.33594		1.05444	2.82929	1.42758		0.877501	0.636342	1.45225		1.15473	0.280587	0.692136		1.12356	1.20431	0.976438						5.66685
	1594.13	328.533	531.253		5.85871	6.84569	6.2354		1.12233	0.186132	0.759977																																						4.69929
		297.173	414.773			7.09043	4.66707		1.19825	0.151029	0.439678																																						3.16522
		327.413				15.1367	5.62757		0.806937	0.161082	0.468719
		412.533	461.067			10.9706	5.0783		0.830341	0.251331	0.564721
			415.893			7.734	6.4419		1.24554	0.315788	0.421814
		472.267	474.507			18.338	6.7838
		279.253				7.55605	7.348
		296.427	390.88			8.3179	5.1636
		350.56				9.0223	5.399
Median	1187.2	338.067	502.88		4.27377	9.99643	5.51329		1.11232	0.186132	0.612337		1.04758	0.584384	1.11161		0.996613	0.624451	1.15806		1.14078	0.843244	1.69251		0.960794	0.437927	1.88224		0.99985	2.66254	1.52289		0.990185	0.60798	1.56097		0.988906	0.37366	0.7143		1.00151	1.07392	1.24489		0.925234	6.53271	2.63551		3.62229
[truncated: 23 more columns]

## Sheet: Fig. 8
	Fig. 8A						Fig. 8B					Fig. 8C						Fig. 8D
	Wt		Cdh1Oe-SpcCre				Wt		Cdh1Oe-SpcCre			Wt		Cdh1Oe-SpcCre				Wt		Cdh1Oe-SpcCre
	PBS	Elastase	PBS	Elastase			PBS	Elastase	PBS	Elastase		PBS	Elastase	PBS	Elastase			PBS	Elastase	PBS	Elastase
	0.812959	1.887	0.748169	0.940023			0.0633811	0.339622	0.0915707	0.130275		0.0419628	0.0717363	0.0346163	0.0421931			48.2539	118.188	47.4997	62.4636
	1.05164	1.86768	0.779272	1.54834			0.131056	0.322725	0.086823	0.284524		0.0582824	0.0856655	0.0353583	0.0724352			60.48	100.998	48.5957	64.3726
	0.900105	1.79691	0.734012	1.54361			0.0972184	0.296993	0.094467	0.25621		0.0501226	0.0790043	0.0321693	0.0706285			59.1015	119.977	46.0619	68.2778
	1.02106	1.70852	0.759303	0.972958			0.076815	0.31978	0.0994512	0.140939			0.078802	0.0334041	0.0452909			47.628	117.288	58	63.3085
	0.932301	1.85053	0.669857	1.08558			0.0851476	0.260253	0.0951637	0.160241		0.0489346	0.0860487	0.0257907	0.0497533			62.1283	103.007	51.2864	65.5054
	0.960584	1.887	0.858211	1.01989			0.0809813		0.0999013	0.14248		0.0560869		0.0386056	0.0400498						74.9419
	0.812959	1.86768	0.821306						0.104938			0.0525107		0.0373743							68.1822
	1.05164	1.79691	0.685715	1.38415					0.0874326	0.163367				0.0298823	0.0720399
			0.525546						0.0759996					0.0223236			Median	59.1015	117.288	48.5957	64.939
			1.4227						0.175493					0.075513
	0.821111	2.07786	0.923043	0.886151			0.0763985	0.39535	0.138084	0.0838568		0.0480871	0.106894	0.0493981	0.0523631
			0.717782	0.755995					0.0834154	0.104046				0.0395824	0.0414771
			1.15663	1.03252					0.124699	0.116593				0.0665396	0.0582225
			1.18572	1.04278					0.127955	0.111983				0.0702024	0.0608967
Median	0.932301	1.86768	0.769288	1.03252			0.0809813	0.321253	0.0973075	0.140939		0.0501226	0.0823349	0.0363663	0.0523631
