# Supplementary material for: Loss of E-cadherin is causal to pathologic changes in chronic lung disease
Source: Commun Biol. 2022 Oct 29;5:1149. doi: 10.1038/s42003-022-04150-w (PMC9617938; doi:10.1038/s42003-022-04150-w)
Supplement: Supplementary file 6 — Supplementary Data 2 [file 42003_2022_4150_MOESM6_ESM.xlsx]

## Sheet: Fig. S1
	Fig. S1A			Fig. S1B			Fig. S1C			Fig. S1D			Fig. S1E			Fig. S1F
	Cdh1fl/fl-AgerCre			Cdh1fl/fl-AgerCre			Cdh1fl/fl-AgerCre			Cdh1fl/fl-AgerCre			Cdh1fl/fl-AgerCre			Cdh1fl/fl-AgerCre
	ND	TAM		ND	TAM		ND	TAM		ND	TAM		ND	TAM		ND	TAM
	0.710501	1.76642		1.4189	2.28603		1.73706	4.41336		0.852889	5.3795		3.28652	12.3279		1.14053	3.62385
	0.453686	0.0987378		0.566907	2.52727		0.845704	2.3405		0.639217	2.67112		1.31424	4.84042		0.538683	3.76707
	3.10227	0.540361		1.24319	1.93512		0.680718	2.30988		1.83425	1.60102		2.0283	4.31931		1.62765	4.56807
		0.759383			2.35667			1.80821			1.99563			4.91908			2.35667
Median	0.710501	0.649872		1.24319	2.32135		0.845704	2.32519		0.852889	2.33337		2.0283	4.87975		1.14053	3.69546

## Sheet: Fig. S3
	Fig. S3A			Fig. S3B
	Ad5CMV			Ad5CMV
	Ctrl	Cre		Ctrl	Cre
	2.2113	1.23003		1.08467	1.01453
	0.979086	0.708621		0.833882	0.887613
	0.751048	0.717108		0.77037	1.07856
	0.582989	0.678665		0.888873	0.884541
	0.759447	0.524244		1.16253	0.936984
	0.189429	0.390147		1.00639	0.940163
	0.214531	0.987013		1.22409	1.34627
	0.950638	1.00443		0.837642	1.32307
	2.0214	2.12935		0.869902	0.879765
	1.86455			0.899456
Median	0.855043	0.717108		0.894164	0.940163

## Sheet: Fig. S4
	Fig. S4A				Fig. S4B
	Normal	COPD			Normal
	0.984477	0.460966			Air	CS
	1.01291	0.437152			0.827344	0.08888
	1.00261	0.892434			0.799241	0.205279
	0.953754	1.07299			1.37342	0.881755
	1.00748	0.623121			0.95617	0.325332
	1.03876				0.825185	0.355981
					1.21864	0.505139
Median	1.00505	0.623121			0.886624	0.337857
					1.00256	0.292551
					1.03374	0.353572
					1.07707	0.244892
				Median	1	0.359124

## Sheet: Fig. S6
	Fig. S6A			Fig. S6B
	Normal			Normal
	GFP	shCDH1		GFP	shCDH1
	0.90776	0.73566		0.914615	1.32642
	1.23961	0.18909		1.0772	1.15094
	0.85261	0.343163		1.00818	1.29162
	0.479729	0.188382		0.868898	1.13004
	0.96908	0.98643		1.1992	0.981728
	1.48267	1.21213		0.909199	1.20734
		1.04298			1.03801
Median	0.93842	0.73566		0.9614	1.15094

## Sheet: Fig. S7
	Fig. S7A			Fig. S7B			Fig. S7C			Fig. S7D
	Normal			Normal			Normal			Normal
	GFP	shCDH1		GFP	shCDH1		GFP	shCDH1		GFP	shCDH1
	0.713494	4.25391		1.2215	6.86895		1.05577	3.24622		1.36883	11.7943
	1.71545	5.41829		1.71295	14.1434		0.828687	4.51884		1.01106	13.414
	0.81702	2.10446		0.477928	4.66962		1.14298	2.30562		0.722564	6.16279
		3.18356			4.00709			1.86376			6.11544
Median	0.81702	3.71873		1.2215	5.76929		1.05577	2.77592		1.01106	8.97852

## Sheet: Fig. S8
	Fig. S8A				Fig. S8B
	Normal	COPD			Normal	COPD
		GFP	CDH1			GFP	CDH1
	0.917856	0.248096	0.185098		0.917856	0.828422	1.23955
	0.984066	0.147857	0.257026		0.984066	0.514487	0.734009
	0.983752	0.276302	0.124203		0.983752	0.663429	0.710281
	1.20457	0.349477	0.349477		1.20457	0.416071	0.526295
	0.909752	0.378143	0.378143		0.909752	0.436611	0.251038
		0.243182	0.243182			0.760967	0.634212
		0.472085	0.290594			0.366479	0.366479
		0.851028	0.628675			0.233299	0.233299
		0.828952	0.0651704			0.90222	0.90222
Median	0.983752	0.349477	0.257026		0.983752	0.514487	0.634212

## Sheet: Fig. S9
	Fig. S9A				Fig. S9B
	Cdh1Oe				Cdh1Oe
	Air + GFP	CS + GFP	CS + Cre		Air + GFP	CS + GFP	CS + Cre
	0.181882	0.249023	0.233547		1.15557	1.24219	1.42445
	1.81812	2.3657	1.40759		0.844433	1.33324	1.02095
	0.269933	1.54418	2.10662		1.01593	1.00941	1.11581
	0.365897	0.503262	1.73007		0.984071	1.04913	1.13607
	1.29729	0.557341	3.61645		1.19511	0.821055	1.04378
	0.702706	0.494246	0.755532		0.804891	1.18132	1.10484
Median	0.534302	0.530301	1.56883		1	1.11523	1.11033

## Sheet: Fig. S10
	Fig. S10A				Fig. S10B					Fig. S10C				Fig. S10D
	Normal	COPD			Normal	COPD				Normal				Normal
		Vehicle	CDDO-Me			Vehicle	CDDO-Me			Air + Vehicle	CS + Vehicle	CS+CDDO-Me		Air + Vehicle	CS + Vehicle	CS + CDDO-Me
	0.917856	0.0472571	0.60115		0.953527	0.377573	0.236319			1.06262	0.308755	0.113716		1.07394	0.278054	0.389631
	0.984066	0.0373092	0.169482		1.03367	0.442378	0.606405			0.86228	0.188734	0.47263		0.8785	0.266032	0.450802
	0.983752	0.0714633	0.440181		0.935867	0.606368	0.605033			1.0751	0.364455	0.47263		1.04756	0.115726	0.641519
	1.20457	0.00822388	0.0759539		1.06865	0.606368	0.442433			0.790172	0.454577	0.258907		1.04011	0.74836	0.643134
	0.909752	0.0311197	0.0298214		1.00829	0.450012	0.606405			1.20983	0.365898	0.519784		0.95989	0.853987	0.786745
		0.0937039	0.289207			0.284528	0.483403				0.285604	0.176994			0.819883	0.715411
		0.0178443	0.00104347			0.606423	0.239175
		0.164098	0.00845762			0.221985	0.606423		Median	1.06262	0.336605	0.365769		1.04011	0.513207	0.642327
		0.181787	0.00779859			0.36928	0.308154
Median	0.983752	0.0472571	0.0759539		1.00829	0.442378	0.483403
